# Supplementary material for: Ancient viral integrations in marsupials: a potential antiviral defence
Source: Virus Evol. 2021 Sep 2;7(2):veab076. doi: 10.1093/ve/veab076 (PMC8449507; doi:10.1093/ve/veab076)
Supplement: veab076_Supp [file veab076_supp.zip]

Archive with 1 entries (1 files):
- Supplementary data Aug25.docx
